# Supplementary material for: Cold-Active Starch-Degrading Enzymes from a Cold and Alkaline Greenland Environment: Role of Ca2+ Ions and Conformational Dynamics in Psychrophilicity
Source: Biomolecules. 2025 Mar 14;15(3):415. doi: 10.3390/biom15030415 (PMC11940188; doi:10.3390/biom15030415)
Supplement: Supplementary file 1 [file biomolecules-15-00415-s001.zip]

Archive with 1 entries (1 files):
- biomolecules-3506041-supplementary.pdf
